# Supplementary material for: Axonal TDP-43 condensates drive neuromuscular junction disruption through inhibition of local synthesis of nuclear encoded mitochondrial proteins
Source: Nat Commun. 2021 Nov 25;12:6914. doi: 10.1038/s41467-021-27221-8 (PMC8617040; doi:10.1038/s41467-021-27221-8)
Supplement: Supplementary file 12 — Source Data [file 41467_2021_27221_MOESM12_ESM.xlsx]

## Sheet: 1b
	Fig 1b. TDP43 levels in intramuscular nerves within muscle biopsied of ALS and non-ALS patients
																	For figure
	ALS							Non-ALS						Sum			Normalized Sum
	Patient code	NFH signal	TDP43 signal	TDP43/NFH	Average				NFH signal	TDP43 signal	TDP43/NFH	Average		ALS	Non-ALS		ALS	Non-ALS
	B16-26152	5363.54	1412.95	0.263437	0.440362			B18-11722	5710.02	1240.39	0.21723	0.230382		0.440362	0.230382		1.73742	0.908955
		3624.5	1713.93	0.472874					4732.85	1875.1	0.396189			0.283823	0.292776		1.1198	1.15513
		4319.33	1601.32	0.370734					6418.94	1394.04	0.217176			0.314042	0.263019		1.23903	1.03772
		3576	1793.46	0.501528					5911.97	1186.06	0.200621				0.255804			1.00926
		5543.89	1448.56	0.26129					9717.48	1172.84	0.120693				0.225308			0.888937
		4605.23	1311.62	0.28481
		5115.4	3981.25	0.778288				B18-17218	9592.83	1597.17	0.166496	0.292776
		4286.16	3188.05	0.743801					9797.33	1566.9	0.159931
		3814.58	1316.65	0.345163					3228.34	1702.84	0.527465
		2906.57	1598.63	0.550007					3347.92	1619.61	0.483765
		5786.67	1574.26	0.27205					8174.95	1031.85	0.126221
	B17-7850	10919.9	2404.7	0.220212	0.283823			B19-03477	6817.65	1740.27	0.25526	0.263019
		4766.51	1767.97	0.370915					8007.36	1554.15	0.19409
		5321.2	919.173	0.172738					7757.91	1585.01	0.204308
		7289.6	1174.04	0.161056					5976.18	2872.46	0.480652
		5973.98	1017.29	0.170287					7881.28	1467.23	0.186167
		4463.15	1786.44	0.400264					2365.7	634.058	0.268022
		3032.53	1427.87	0.470851					4048.95	1022.91	0.252636
		5328.21	1810.18	0.339735
		4364.69	1177.1	0.269687				B19-14727	2854.61	608.013	0.212993	0.255804
		4027.76	1057.22	0.262484					3762.3	749.494	0.199211
									4599.97	1413.41	0.307265
	B19-04857	4355.91	1000.8	0.229758	0.314042				2984.21	977.471	0.327548
		3931.22	1260.22	0.320566					3485.03	808.537	0.232003
		4036.81	986.09	0.244274
		4104.52	1157.82	0.282084				B20-9295	5038.23	1205.46	0.239263	0.225308
		2216.22	1432.15	0.646213					4109.16	1215.32	0.295759
		5698.4	1302.8	0.228625					4793.58	1220.68	0.254649
		4850.32	1245.41	0.256769					6643.55	1133.14	0.170563
		3312.23	1184.01	0.357467					6787.56	1128.82	0.166307
		5124.38	1335.54	0.260624

## Sheet: 1d
	Fig 1b. TDP43 levels in intramuscular nerves within muscle biopsied of ALS and non-ALS patients
																		For figure
		ALS							Non-ALS						Sum			Normalized Sum
		Patient code	NFH signal	pTDP43 signal	pTDP43/NFH	Average			Patient code	NFH signal	pTDP43 signal	pTDP43/NFH	Average		ALS	Non-ALS		ALS	Non-ALS
		B16-26152	1483.86	1233.98	0.831603	0.52779			B18-11722	4717.17	609.14	0.129132	0.125145		0.52779	0.125145		2.50298	0.593485
			2597.29	1491.97	0.574431					6412.5	624.085	0.0973232			0.252102	0.242884		1.19556	1.15184
			3536.39	1213.73	0.343212					5636.26	846.116	0.15012			0.323632	0.267151		1.53478	1.26693
			3868.41	1012.68	0.261782					9484.46	656.383	0.0692062				0.172943			0.820162
			2484.54	738.776	0.297349					7014.99	852.129	0.121473				0.246202			1.16758
			1881.12	1614.68	0.858361					4928.15	904.89	0.183616
		B17-7850	3985.68	983.886	0.246855	0.252102			B18-17218	4605.53	1141.05	0.247756	0.242884
			2392.51	848.197	0.354523					6525.93	681.009	0.104354
			3221.87	810.574	0.251585					2492.87	918.576	0.368481
			3974.79	810.14	0.20382					3197.61	802.421	0.250944
			4690.68	1069.28	0.227959
			4509.5	1027.59	0.227873				B19-03477	7782.78	2054.99	0.264043	0.267151
										7984.69	1648.23	0.206423
		B19-04857	4915.07	1726.71	0.35131	0.323632				7943.08	2235.01	0.281379
			4907.23	1635.81	0.333347					7598.73	1440.46	0.189566
			3242.15	1186.43	0.36594					7393.15	1560.86	0.211123
			4813.43	1071.18	0.222539					6644.27	2225.19	0.334904
			3882.38	1628.96	0.419577					8569.14	2395.8	0.279585
			7961.98	1901.42	0.238812					5524.64	2045.12	0.370182
			7890.76	2094.94	0.265493
			4699.34	1935.01	0.411762				B19-14727	2972.59	476.156	0.160182	0.172943
			6116.57	1858.86	0.303905					3042.44	468.986	0.154148
										3972.47	425.452	0.1071
										2495.37	399.487	0.160092
										2279.22	645.465	0.283195
									B20-9295	4636.45	1365.41	0.294494	0.246202
										4338.32	1032.07	0.237895
										2877.95	1169.72	0.406441
										5244.9	936.984	0.178647
										3920.09	810.651	0.206794
										4539.01	694.189	0.152939

## Sheet: 1f
	Fig 1f. pTDP43 intensity in axons of control and C9ORF72 iPS-derived motor neuron
	1st trial			2nd trial			3rd trial			4th trial
	WT	C9ORF72		WT	C9ORF72		WT	C9ORF72		WT	C9ORF72
	2067.58	2462.27		531.192	935.741		182.996	457.847		201.594	873.929
	1999.09	2722.76		675.264	1465.16		241.541	330.406		239.859	399.195
	1097.39	1181.62		775.835	1647.28		256.828	537.188		361.141	477.323
	1548.68	1425.86		593.36	1425.08		200.91	471.715		405.744	247.965
	1590	1380.55		710.521	1855.68		174.742	294.615		363.221	222.088
	919.134	1872.48		938.487	1196.5		165.552	471.883		313.413	503.748
	1144.14	1552.04		541.47	1200.05		159.051	387.545		345.53	169.787
	818.324	2668.85		629.831	1241.69		164.427	717.823		302.575	482.22
	1233.02	1799.67		852.714	1687.47		133.537	273.91		267.355	291.736
	1242.15	875.811		492.238	1214.64		166.71	290.792		312.163	458.212
	1171.75	1643.54		547.034	2334.36		141.144	229.104		307.332	476.572
	1346.09	1625.07		463.05	1998.47		184.109	188.928		362.852	526.669
	1826.75	947.721		477.495	2053.37		260.25	298.286		636.064	572.755
	1959.41	1591.1		401.015	1291.74		180.492	173.377		239.225	737.984
	1250.35	1723.45		428.849	1418.7		159.932	208.782		329.715	393.626
	1163.84	1075.38		852.276	2280.57		177.983	255.569		343.925	380.723
	1347.51	842.596		872.894	1867.38		191.667	225.111		373.933	451.41
	1038.45	2411.29		732.042	1475.38		215.195	254.68		303.118	658.326
	1474.63	1799.17		1121.01	1559.82		285.8	262.665		226.332	536.082
	1135.85	1626.81		1626.64	1374.27		231.945	255.994		421.201	197.725
	956.238	2202.58		726.528	1778.27		197.358	215.522		258.131	275.727
	1016.59	2352.36		912.975	1522.98		181.996	171.063		279.172	222.31
	942.108	1692.27		487.674	1239.08		200.324	127.236		210.703	367.071
	938.651	1059.26		757.458	1974.99		193.536	264.709		375.139	383.906
	968.424	2030.84		945.534	1346.24		141.711	166.287		192.548	374.24
	1494.3	1986.06		1491.7	997.012		142.777	195.718		246.53	465.182
	691.938	701.122		857.504	869.721		161.909	264.211		402.107	308.094
	888.964	2615.69		1486.52	1393.63		171.366	185.315		345.615	309.78
	1165.93	3349.21		918.549	1667.01		132.024	388.646		247.26	255.88
	1004	3115.85		1219.57	1410.3		219.502	214.303		237.037	188.397
	1325.22	2375.69		1468.2	1978.14		168.534	186.176		409.571	421.338
	1877.13	2454.28		787.016	3281.45		166.673	693.473		235.901	505.693
	1308.71	1488.29		826.301	2402.06		455.036	577.082		290.706	380.2
	1569.34	892.91		864.921	802.611		313.296	475.463		432.333	352.831
	1416.27	1262.87		801.648	1289.98		347.229	403.552		286.392	299.445
	905.147	2495.91		777.85	1761.7		303.673	720.625		426.88	271.078
	1254.37	2970.88		758.404	2206.16		210.136	286.423		244.345	436.957
	901.358	2676.82		764.126	2354.41		195.347	316.457		373.342	538.577
	1339.77	2048.19		565.221	2182.24		259.246	392.947		305.731	324.75
	860.946	810.185		1057.55	1717.55		220	558.207		300.972	575.516
	1452.58	2589.76		303.709	1966.88		288.638	764.628		196.906
	1247.41	1665.7		1383.18	887.781		227.734	580.572		295.843
	552.918	2360.88		1159.99	1438.38			407.023		257.24
	939.725	1448.22		948.739	834.264			443.918		209.24
	662.951	2201.43		550.698	1179.47			288.829		442.756
	978.342	1772.72		1394.41						247.057
	969.851	1804.43		500.604						447.786
	770.028	1163.58		847.198
	1172.99	4288.07		613.809
	736.089	2113.78		591.771
	1535.8	2119.45		390.655
	1607.59	2434.57
	1235.44	2089.03
	1343.06	1014.57
	1076.72	670.116
	1714.76	1471.66
	1306.18	1796.47
	833.096
	1190.78
	907.693
	685.199
	992.212
	954.636
	981.775
	568.056
	605.025
	663.161
	860.255
	822.406
	1428.34
	778.896
	931.685

## Sheet: 1g
	Fig. 1g pTDP43 (upper) / tERK (bottom) in sciatic nerve					Fig. 1g hTDP43 (upper) / TDP43 (center) / tERK (bottom) in sciatic nerve

## Sheet: 1i
	Fig 1g. TDP43 intensity in sciatic nerve axons of TDP43ΔNLS mice
	1st trial			1st trial			1st trial
	Control mouse 1	TDP43ΔNLS mouse 1		Control mouse 2	TDP43ΔNLS mouse 2		Control mouse3	TDP43ΔNLS mouse 3
	505.252	1234.68		468.158	973.228		392.257	950.643
	614.806	905.695		587.198	999.984		640.946	931.254
	557.58	974.337		498.125	1310.66		611.124	1095.36
	502.355	1010.3		691.756	950.245		540.856	956.365
	522.173	1100.45		602.594	115.222		391.435	1266.35
	489.425	1325.48		511.364	1069.55		592.185	1365.46
	601.346	899.283		488.975	1342.23		599.756	956.654
	571.975	796.244		410.148	1156.32		430.148	758.654
	389.117	985.112		586.456	996.321		581.657	1295.36
	608.364	1356.53		783.657	1009.64		671.177	1024.96
	577.957	1055.11		479.125	1157.36		539.694	942.366
	523.216	1098.98		390.758	965.312		311.136	927.756
	589.469	1200.35		591.654	1197.36		602.754	995.856
	611.135	982.144		419.154	1254.36		573.111	1056.77
				452.214	1054.36		631.145	957.254
				586.875	1125.36		571	1120.34
				422.125	1564.31
				551.678	1035.44
				681.875	956.316
				543.345	1026.36

## Sheet: 1k
	Fig 1k. pTDP43 intensity in sciatic motor neuron axons of control and TDP∆NLS mice
		Raw			Normalized
		Control	TDP43∆NLS		Control	TDP43∆NLS
		490.877	1069.31		1.11028	2.4186
		484.581	788.057		1.09604	1.78245
		537.198	997.231		1.21505	2.25557
		358.105	922.153		0.809973	2.08575
		412.992	922.811		0.934118	2.08724
		428.155	926.732		0.968414	2.09611
		302.655	737.394		0.684554	1.66786
		464.201	644.277		1.04994	1.45725
		507.834	654.28		1.14863	1.47987
		478.133	592.816		1.08146	1.34085
		364.751	756.273		0.825005	1.71056
		499.687	922.089		1.13021	2.08561
		497.708	903.096		1.12573	2.04265
		605.581	880.558		1.36972	1.99167
		435.45	807.763		0.984914	1.82702
		504.626	785.957		1.14138	1.7777
		413.66	707.761		0.935629	1.60084
		395.018	662.574		0.893464	1.49863
		436.666	842.942		0.987664	1.90659
		508.892	734.72		1.15103	1.66181
		426.556	807.308		0.964797	1.82599
		341.4	783.403		0.772189	1.77192
		439.296	943.913		0.993613	2.13497
		416.628	1240.74		0.942342	2.80635
		382.723	1009.64		0.865655	2.28364
		339.217	713.666		0.767251	1.61419
		513.768	791.711		1.16206	1.79072
		404.708	947.362		0.915381	2.14277
		421.906	795.876		0.95428	1.80014
		389.164	624.842		0.880223	1.41329
		503.578	706.272		1.13901	1.59747

## Sheet: 1o
	Fig 1o. Uncropped blots of: Left column - TDP43 (top), hTDP43 (center), and tERK (bottom) | Right column - pTDP43(top) and tubulin (bottom) in isolated axons of control and TDP43∆NLS primary motor neurons

## Sheet: 1p
	Fig 1p. TDP43 and pTDP43 levels in isolated axons of TDP43ΔNLS primary motor neurons
	TDP43							pTDP43
			tERK	TDP43					tubulin	pTDP43
	1st trial	control	2236.84	3733.45			1st trial	control	779.447	276.64
		dNLS	3338.72	17454.1				dNLS	681.227	548.249
	2nd trial	control	2535.55	7212.93			2nd trial	control	861.51	253.698
		dNLS	3951.55	15718				dNLS	538.715	452.221
	3rd trial	control	6846.57	8022.47			3rd trial	control	540.32	816.775
		dNLS	4171.62	12500.7				dNLS	121.714	266.417

## Sheet: 2c
	Fig 2c. TDP43-G3BP1-SytoRNA colocalization in axons of Control and TDP43∆NLS primary motor neurons
		Control						TDP43∆NLS
		Axon	Axon area	TDP43-G3-Syto coloc area	TDP43-G3-Syto coloc/axons area			Axon	Axon area	TDP43-G3-Syto coloc area	TDP43-G3-Syto coloc/axons area
		1	211.537	1.0692	0.505442			1	191.2	2.303	1.2045
		2	183.53	2.20032	1.19889			2	228.173	5.449	2.3881
		3	162.411	0.78156	0.481223			3	102.119	0.925	0.905806
		4	293.339	0.72	0.24545			4	192.948	0.576	0.298526
		5	173.433	0.843	0.486067			5	236.44	0.72	0.304517
		6	116.986	0	0			6	92.742	1.028	1.10845
		7	163.563	0.185	0.113106			7	59.408	0.288	0.484783
		8	295.766	0.987	0.33371			8	214.704	2.406	1.12061
		9	114.95	1.439	1.25185			9	173.721	0.761	0.438059
		10	130.106	0.411	0.315896			10	96.484	0.514	0.532731
		11	150.155	0.206	0.137192			11	295.067	0.144	0.0488025
		12	81.514	0.514	0.630567			12	200.063	4.113	2.05585
		13	180.527	0.966	0.5351			13	219.66	1.666	0.758445
		14	155.44	1.398	0.899382			14	118.055	1.275	1.08001
		15	330.271	2.858	0.86535			15	408.721	0.247	0.0604324
		16	208.556	1.954	0.936919			16	68.271	0.021	0.0307598
		17	200.515	0.637	0.317682			17	215.3	10.343	4.80399
		18	147.646	0.062	0.0419923			18	115.279	0.452	0.392092
		19	107.979	0.35	0.324137			19	426.673	13.922	3.26292
		20	110.755	0.432	0.39005			20	347.298	13.284	3.82496
		21	167.922	0.103	0.061338			21	203.003	2.92	1.4384
		22	106.972	0	0			22	182.728	2.139	1.17059
		23	168.374	1.625	0.965113			23	405.904	21.222	5.22833
		24	129.715	0.802	0.618279			24	200.433	4.791	2.39032
		25	97.142	1.172	1.20648			25	119.228	3.948	3.3113
		26	211.249	0.802	0.379647			26	205.389	0.823	0.400703
		27	226.343	1.933	0.854014			27	281.68	7.917	2.81064
		28	95.127	0.123	0.129301			28	116.307	4.072	3.50108
								29	334.775	7.855	2.34635
								30	238.661	4.462	1.8696
								31	96.608	0.946	0.979215
								32	219.351	6.724	3.06541
								33	300.948	6.149	2.04321
								34	169.444	2.714	1.60171
								35	276.436	7.938	2.87155

## Sheet: 2f
	Fig 2f. pTDP43 G3BP1 SytoRNA colocalization in axons of control and C9ORF72 iPSC-derived motor neurons
	1st trial			2nd trial			3rd trial
	Control	C9ORF72		Control	C9ORF72		Control	C9ORF72
	0.00023436	0.00426026		0.0255686	0.110025		0.00809331	0.220838
	0.00216116	0.0402077		0.0642134	0.0758339		0.0258265	0.0210926
	0.00745287	0.0167064		0.0607967	0.0904716		0.0164881	0.0715142
	0.00140647	0.00567568		0.0233779	0.0095092		0.0284192	0.020535
	0.00892857	0.0192708		0.0186527	0.00141576		0.0162574	0.0143092
	0.0184447	0.0101829		0.0119423	0.00667302		0.0106232	0.106585
	0.00261628	0.0150726		0.016158	0.0122157		0.0166629	0.00250365
	0.00259471	0.0170139		0.0255537	0.0579452		0.0103687	0.0890201
	0.019802	0.016663		0	0.00269997		0.0116818	0.0294727
	0	0.00541796		0.00157295	0.0799184		0.00526662	0.0474069
	0.0009311	0.0572706		0.00380735	0.0503459		0.0145985	0.0701107
	0.00120919	0.0854626		0.0315126	0.0259143		0.0247237	0.0603097
	0.00367309	0.0118884		0.203776	0.328653		0.047349	0.010223
	0	0.0170648		0.0535916	0.0875501		0.00438322	0.0948792
	0	0.00464684		0.00210084	0.158923		0.00838574	0.0291453
	0.00020877	0.161093		0.0178847	0.203106		0.00756552	0.0241865
	0	0.0250116		0.00933156	0.0668794		0.0146199	0.00812065
	0.00191083	0.0322714		0.0513796	0.0388451		0.0128637	0.102771
	0.00408163	0.0738814		0.190669	0.164611		0.00067843	0.113399
	0.0105966	0.033557		0.11521	0.150645		0.0324675	0.00694944
	0	0.0295903		0.0301995	0.0408475		0.0004042	0.0131668
	0.0007215	0.0165746		0.0581635	0.0296446		0.00275482	0.0129796
	0.00129534	0.00353982		0.0295844	0.00103484		0	0.0795481
	0	0.0432128		0.0245055	0.130356		0.00751445	0.097272
	0.00137127	0.0206186		0.0230431	0.0188943		0.00180868	0.0250321
	0.00398936	0.0207632		0.00323774	0.00743925		0.00630989	0.0918324
	0.00136426	0.00592621		0.0476191	0.0548669		0.00574192	0.030735
	0.00350058	0.0295067		0.0124296	0.00967926		0.0255826	0.0592448
	0	0.0653622		0.00679983	0.122562		0.011056	0.0669824
	0.00370687	0.0235577		0.00940239	0.0309549		0.00217014	0.0094518
	0.00642467	0.0339233		0	0.0214331		0.102647	0.310453
	0	0.195249		0.00076775	0.0348091		0.00215054	0.29051
	0.00181365	0.0272367		0.0609365	0.0223158		0	0.0793269
	0.00823995	0		0.0181759	0.0340788		0.0411562	0.0885618
	0.00292933	0.0024055		0.00359404	0.0610621		0.0278913	0.141857
	0.00507937	0.00644745		0.0277656	0.0282896		0.0767784	0.0103122
	0	0.0618037		0.0104199	0.0161711		0.00687398	0.110023
	0.0013089	0.0522004		0.00218377	0.0385446		0.0309719	0.0534188
	0.0006689	0.0294118		0.00044072	0.0343296		0.00762527	0.0879765
	0.00510204	0.00753498		0.0271295	0.0631823		0.0246129	0.0405748
	0	0.0413551		0.0118916	0.432171		0.00047136
	0.00580973	0.00027863		0.0162044	0.121439		0.0106631
	0.00358306	0.00682261		0.00835805	0.105938		0.0217017
	0	0.00153728			0.0338055		0.00033829
	0	0					0.0534336
	0.0117223						0.00117509
	0.00201613						0.0522819
	0.0025113
	0
	0.00124662
	0

[truncated: 94 more sheets: 2i, 3b, 3d, 3e, 3f, 3h, 3j, 3l, 3n, 3p, 4b, 4c, 4e, 4g, 4h, 4i, 4j, 4k, 4l, 4n …]
